# Supplementary material for: Prokaryotic Communities Vary with Cultivation Modes of Shrimp (Litopenaeus vannamei)
Source: Microorganisms. 2025 Apr 11;13(4):881. doi: 10.3390/microorganisms13040881 (PMC12029335; doi:10.3390/microorganisms13040881)
Supplement: Supplementary file 1 [file microorganisms-13-00881-s001.zip]

Archive with 2 entries (2 files):
- Fig S1 .tif
- microorganisms-3498031-supplementary- revision before peer review.xlsx
