# Supplementary material for: Prokaryotic Communities Vary with Cultivation Modes of Shrimp (Litopenaeus vannamei)
Source: Microorganisms. 2025 Apr 11;13(4):881. doi: 10.3390/microorganisms13040881 (PMC12029335; doi:10.3390/microorganisms13040881)
Supplement: Supplementary file 1 [file microorganisms-13-00881-s001.zip › microorganisms-3498031-supplementary- revision before peer review.xlsx]

## Sheet: Table S1
				Table S1 Sample source information in this study
		Mode	Name	Location	Substrate	Longitude	Latitude
		High-level pond	H_CK	Zhangpu	Seawater	E117.83	N24.02
		(H)	H1	Zhangpu	Seawater	E117.83	N24.02
			H2	Zhangpu	Seawater	E117.83	N24.02
			H3	Zhangpu	Seawater	E117.83	N24.02
		Biofloc technology	B_CK	Zhao'an	Seawater	E117.23	N23.61
		(B)	B1	Zhao'an	Seawater	E117.23	N23.61
			B2	Zhao'an	Seawater	E117.23	N23.61
			B3	Zhao'an	Seawater	E117.23	N23.61
		Pond	P_CK	Zhao'an	Seawater	E117.26	N23.66
		（P）	P1	Zhao'an	Seawater	E117.26	N23.66
			P2	Zhao'an	Seawater	E117.26	N23.66
			P3	Zhao'an	Seawater	E117.26	N23.66

## Sheet: Table S2 
Table S2 Physiochemical parameters of the water samples
			In situ measured parameters				Laboratory measured other parameters / mg L-1
	Aquafarm	Pond ID	T / oC	Salinity / ‰	pH	DO / mg L-1	Ammonium	Nitrate	Nitrite	TN	COD
	H	H-CK	29.5	33	8	7.3	1.9	0.7	0	43.4	281.6
		H1	31	33	8.4	12	2.4	1.2	0.2	44.4	285
		H2	31	33	8.4	11.7	2.3	0.9	0.2	43.7	275.9
		H3	31	33	8.3	10.4	2.9	1	0.4	45.8	280.2
		Average	31a	33b	8.37b	11.37a	2.5b	1.03b	0.2b	44.3c	280.7b
	B	B-CK	28.6	32	7.9	8.2	0.4	1.2	0	22.4	287.2
		B1	30.6	32	8	7.2	0.6	1.2	0.8	22	295.2
		B2	31	32	8	7.3	0.9	1.5	0.9	22.2	296.8
		B3	30.6	32	8	7.4	0.7	1.2	0.6	22	276.1
		Average	30.7a	32b	8a	7.30a	0.7a	1.3b	0.58c	22.2a	288.8b
	P	P-CK	33.9	24	8.3	10.1	0.8	0.9	0	32.4	233.3
		P1	35.4	26	8.3	11.5	1	0.6	0	34	267.7
		P2	34.1	27	8.6	12	1.1	0.5	0	35.2	219.7
		P3	33.2	23	8.5	7	1	0.5	0	33	195.6
		Average	34.2b	25.0a	8.47b	10.17a	1.0a	0.53a	0a	33.7b	229.1a
Notes: In situ, the temperature (T) and salinity were measured using a portable instrument (WTW-Cond 330i, Germany), and the pH and dissolved oxygen (DO) were determined by a portable instrument set (WTW-pH/Oxi 340i, Germany). In the laboratory, ammonium, nitrate, total nitrogen (TN) concentrations, and chemical oxygen demand (COD) were determined according to the standard approaches formulated b…

## Sheet: Table S3
Table S3 Primers and PCR conditions in this study
Use	Target	Primer	Sequences (5'→3')	PCR reaction system	PCR reaction condition	Reference
High-throughput sequencing	Bacterial & archaeal 16S rRNA genes	515f modified	GTGYCAGCMGCCGCGGTAA	~10ng of the template DNA; 4μL of the 5 × FastPfu Buffer; 2μL of 2.5mM dNTPs; 0.8μL each of the 5μM primer; 0.4μL of the FastPfu Polymerase; 0.2µl of BSA; Add ddH2O upto 20μL for each reaction.	95oC for 3 min; 27 cycles of (95oC for 30 sec, 55oC for 30 sec, 72oC for 45 sec); 72°C for 10 min.	Walters et al. 2016
		806r modified	GGACTACNVGGGTWTCTAAT

## Sheet: Table S4
						Table S4 Number of identified classification levels (phylum to OTU level) in aquaculture seawater samples
			Type	Sample	Number
					Phylum	Class	Order	Family	Genus	OTU
			Bacteria	H-CK-0.22-3	33	57	78	192	296	748
				H0.22-3	18	41	64	153	263	492
				B-CK-0.22-3	13	25	45	93	178	336
				B0.22-3	16	36	57	132	225	418
				P-CK-0.22-3	23	48	64	157	256	717
				P0.22-3	22	50	67	168	271	682
				H-CK-3	30	52	75	194	331	703
				H3	18	41	71	169	290	619
				B-CK-3	16	33	55	125	238	508
				B3	20	39	63	147	265	540
				P-CK-3	21	43	69	163	274	781
				P3	23	52	72	185	315	727
			Archaea	H-CK-0-22-3	2	5	8	9	9	198
				H0-22-3	1	1	1	1	1	1
				B-CK-0-22-3	2	2	3	3	3	4
				B0-22-3	1	1	1	1	1	2
				P-CK-0-22-3	1	2	2	2	2	5
				P0-22-3	1	1	1	1	1	7
				H-CK-3	2	3	6	7	7	55
				H3	0	0	0	0	0	0
				B-CK-3	0	0	0	0	0	0
				B3	1	1	1	1	1	1
				P-CK-3	2	3	3	3	3	6
				P3	1	2	1	1	2	8
